# Supplementary material for: Identification of a Toxin–Antitoxin System That Contributes to Persister Formation by Reducing NAD in Pseudomonas aeruginosa
Source: Microorganisms. 2021 Apr 2;9(4):753. doi: 10.3390/microorganisms9040753 (PMC8065639; doi:10.3390/microorganisms9040753)
Supplement: Supplementary file 1 [file microorganisms-09-00753-s001.zip]

Archive with 6 entries (4 files):
- Supplementary Material/
- Supplementary Material/Figures in supplementary material/
- Supplementary Material/Figures in supplementary material/Figure S1 A.tif
- Supplementary Material/Figures in supplementary material/Figure S1 B.tif
- Supplementary Material/Supplementary Material.docx
- Supplementary Material/Supplementary Material.pdf
